# Supplementary material for: Expression and Characterization of a Novel Cold-Adapted Chitosanase from Marine Renibacterium sp. Suitable for Chitooligosaccharides Preparation
Source: Mar Drugs. 2021 Oct 21;19(11):596. doi: 10.3390/md19110596 (PMC8620120; doi:10.3390/md19110596)
Supplement: Supplementary file 1 [file marinedrugs-19-00596-s001.zip]

Archive with 1 entries (1 files):
- marinedrugs-1397599-supplementary.pdf
